# Supplementary material for: Nanostructured Oxide (SnO2, FTO) Thin Films for Energy Harvesting: A Significant Increase in Thermoelectric Power at Low Temperature
Source: Micromachines (Basel). 2024 Jan 26;15(2):188. doi: 10.3390/mi15020188 (PMC10890522; doi:10.3390/mi15020188)
Supplement: Supplementary file 1 [file micromachines-15-00188-s001.zip]

Archive with 1 entries (1 files):
- micromachines-2769141-supplementary.pdf
